# Supplementary material for: The Effect of the Antidepressant Citalopram on the Bioconcentration and Biomarker Response of Daphnia magna at Environmentally Relevant Concentrations
Source: Toxics. 2025 Jun 25;13(7):532. doi: 10.3390/toxics13070532 (PMC12300989; doi:10.3390/toxics13070532)
Supplement: Supplementary file 1 [file toxics-13-00532-s001.zip]

Archive with 1 entries (1 files):
- toxics-3667262-supplementary.pdf
